# Supplementary material for: Pathogenesis of Aleutian Mink Disease Virus Infection—Comparison of Natural Transmission with Experimental Aerosol and Intraperitoneal Inoculation
Source: Pathogens. 2026 May 3;15(5):494. doi: 10.3390/pathogens15050494 (PMC13209166; doi:10.3390/pathogens15050494)
Supplement: Supplementary file 1 [file pathogens-15-00494-s001.zip]

Archive with 2 entries (2 files):
- Supplementary Table 1_organs_April 2026.pdf
- Suppl. Table S2. Serum PCR and Ab results_30.01.2026_15.03.2026.xlsx
