# Supplementary material for: Pathogenesis of Aleutian Mink Disease Virus Infection—Comparison of Natural Transmission with Experimental Aerosol and Intraperitoneal Inoculation
Source: Pathogens. 2026 May 3;15(5):494. doi: 10.3390/pathogens15050494 (PMC13209166; doi:10.3390/pathogens15050494)
Supplement: Supplementary file 1 [file pathogens-15-00494-s001.zip › Suppl. Table S2. Serum PCR and Ab results_30.01.2026_15.03.2026.xlsx]

## Sheet: ark
Supplementary Table S2. Antibody (Ab) and Serum qPCR result (copies/ml serum) for individual mink and average qPCR results of positive mink pr. group.
WPI, euthanization time in weeks post inoculation; PID, post inoculation day; AE, aerosol inoculated; IP, intraperitoneal inoculated.
pos, Ab detected; neg, Ab not detected; 0, virus not detected; Cq values (AMDV copies/ml serum) are given for samples where AMDV was detected by PCR.
													PID
Mink No.	Group	WPI	-2 (Ab)	*-2 (PCR)	5 (PCR)	12 (PCR)	14 (Ab)	19 (Ab)	19 (PCR)	26 (Ab)	26 (PCR)	33 (Ab)	33 (PCR)	40 (Ab)	40 (PCR)	47 (Ab)	47 (PCR)	54 (Ab)	54 (PCR)	61 (Ab)	61 (PCR)	70 (PCR)
101	IP-neg	2	neg	0		0	neg
102	IP-neg	2	neg	0		0	neg
103	IP-neg	5	neg	0		0	neg	neg	0	neg	0	neg	0
104	IP-neg	5	neg	0		0	neg	neg	0	neg	0	neg	0
105	IP-neg	10	neg	0		0	neg	neg	0	neg	0	neg	0	neg	0	neg	0	neg	0	neg	0	0
106	IP-neg	10	neg	0		0	neg	neg	0	neg	0	neg	0	neg	0	neg	0	neg	0	neg	0	0
107	AE-neg	2	neg	0		0	neg
108	AE-neg	2	neg	0		0	neg
109	AE-neg	5	neg	0	0	0	neg	neg		neg	0	neg	0
110	AE-neg	5	neg	0	0	0	neg	neg	0	neg	0	neg	0
111	AE-neg	10	neg		0	0	neg	neg	0	neg	0	neg	0	neg	0	neg	0	neg		neg	0	0
112	AE-neg	10	neg		0	0	neg	neg	0	neg	0	neg	0	neg	0	neg	0	neg	0	neg	0	0
113	AE	2	neg	0	0	0	neg
114	AE	2	neg	0	0	0	neg
115	AE	2	neg	0	0	0	neg
116	AE	2	neg	0	0	0	neg
117	AE	5	neg	0	0	1940	neg	neg	0	neg	0	neg	0
118	AE	5	neg	0	0	0	neg	neg	0	neg	0	neg	85491450000
119	AE	5	neg	0	0	13188.7	neg	neg	1.83317e+11	pos	91929880000	pos	88724460000
120	AE	5	neg	0	0	0	neg	neg	0	neg	0	neg	0
Average 117-120	AE	5		0	0	7560			1.83317e+11		91900000000		87100000000
121	AE	10	neg	0	0	7085.96	neg	neg	4842849000000	pos	113655300000	pos	291404190000	pos	42562410000000	pos	33110022000	pos	14468553000000	pos	18374829000000	5329467000
122	AE	10	neg	0	0	0	neg	neg	1518848100	pos	79925340000000	pos	70726260000	pos	13138686000000	pos	188447820000	pos	14828517000000	pos	148185180000000	100823250000000
123	AE	10	neg	0	0	0	neg	neg	0	neg	0	neg	0	neg	212012130	neg	52394760000	pos	8059194000000	pos	38062860000000	5196147000
124	AE	10	neg	0	0	444622	neg	neg	139519380000	pos	4459554000000	pos	3879612000	pos	2110000000	pos	2838049500	pos	3143685600000	pos	1715495100000	1570176300000
Average 121-124	AE	10		0	0	226000			1660000000000		28200000000000		122000000000		13900000000000		69197662875		10124987400000		51584591025000	25600987978500
125	IP	2	neg	0	0	1019898	neg
126	IP	2	neg	0	2016131700000	19784688	neg
127	IP	2	neg	0	0	247975	neg
128	IP	2	neg	0	0	0	neg
Average 125-128	IP	2		0	2016131700000	7.01752e+06
129	IP	5	neg	0	0	0	neg	neg	1073226000000	pos	58294170000000	pos	68626470000
130	IP	5	neg	0	0	90757590000000	neg	neg	2361430500000	pos	71926140000000	pos	121087890000
131	IP	5	neg	0	0	93557310000000	neg	pos	448218000000	pos	21647835000000	pos	11092224000
132	IP	5	neg	0	64726860000	277038960000000		pos	981901800000	pos	64726860000000	pos	76000000000
Average 129-132	IP	5		0	64726860000	153784620000000	neg		1216194075000		54148751250000		69201646000
133	IP	10	neg	0	0	69893010000	neg	neg	429623700000	pos	6755991000000	pos	7082625000	pos	2784054900000	pos	15265140000	pos	650268300000	pos	6389361000000	10158984000
134	IP	10	neg	0	0	5299470000000	neg	neg	475285800000	pos	36929640000000	pos	17014965000	pos	2096457000000	pos	15595107000	pos	22077792000000	pos	85658100000000	8299170000
135	IP	10	neg	0	0	987901200000	neg	neg	549278400000	pos	94590540000000	pos	34663200000	pos	531613500000	pos	4666200000	pos	426290700000	pos	315135150000000	4186248000
136	IP	10	neg	0	0	325300800000	neg	neg	372296100000	pos	74925840000000	pos	37862880000	pos	2976369000000	pos	54727860000	pos	3422991000000	pos	2382095100000	230010330
Average 133-136	IP	10		0	0	1670641252500			456621000000		53300502750000		24155917500		2097123600000		22563576750		6644335500000		102391176525000	5.7186e+09
